# Supplementary material for: Synergistic Mutations of LRP6 and WNT10A in Familial Tooth Agenesis
Source: J Pers Med. 2021 Nov 17;11(11):1217. doi: 10.3390/jpm11111217 (PMC8621929; doi:10.3390/jpm11111217)
Supplement: Supplementary file 1 [file jpm-11-01217-s001.zip]

Archive with 1 entries (1 files):
- jpm-1475506-supplementary.pdf
